# Supplementary material for: Impact of Rhamnolipids (RLs), Natural Defense Elicitors, on Shoot and Root Proteomes of Brassica napus by a Tandem Mass Tags (TMTs) Labeling Approach
Source: Int J Mol Sci. 2023 Jan 25;24(3):2390. doi: 10.3390/ijms24032390 (PMC9916879; doi:10.3390/ijms24032390)
Supplement: Supplementary file 1 [file ijms-24-02390-s001.zip]

Archive with 8 entries (8 files):
- tableS1_shoots_foliarspray_24h.xlsx
- tableS2_roots_foliarspray_24h.xlsx
- tableS3_shoots_rootabsorption_7h.xlsx
- tableS4_roots_rootabsorption_7h.xlsx
- tableS5_shoots_rootabsorption_24h.xlsx
- tableS6_roots_rootabsorption_24h.xlsx
- tableS7_shoots_foliarspray_7h.xlsx
- tableS8_roots_foliarspray_7h.xlsx
