# Supplementary material for: Impact of Rhamnolipids (RLs), Natural Defense Elicitors, on Shoot and Root Proteomes of Brassica napus by a Tandem Mass Tags (TMTs) Labeling Approach
Source: Int J Mol Sci. 2023 Jan 25;24(3):2390. doi: 10.3390/ijms24032390 (PMC9916879; doi:10.3390/ijms24032390)
Supplement: Supplementary file 1 [file ijms-24-02390-s001.zip › tableS1_shoots_foliarspray_24h.xlsx]

## Sheet: over-accumulated proteins
Table S1: Over-accumulated proteins in shoots after 24h of RL treatment by foliar spray
Functional class	Accession	Description (according to Uniprot)	Abundance ratio (Foliar spray 24h vs Control 24h)	Fold Change (Log2 value)
SECONDARY METABOLISM (2)	A0A078JBY9	Glycosyltransferase	2.577	1.36569
	A0A078GWK9	naringenin,2-oxoglutarate 3-dioxygenase-like	1.975	0.981853
RESPIRATION (1)	A0A078GIL9	probable cytochrome c oxidase subunit 5C-1 isoform X1	2.521	1.334
PROTEIN MODIFICATION / DEGRADATION (1)	A0A078GAG6	COP9 signalosome complex subunit 4	4.273	2.09525
DNA/RNA BINDING / TRANSCRIPTION / TRANSLATION / PROTEIN FOLDING (6)	A0A078GSH8	GATA transcription factor 24 isoform X2	2.095	1.06695
	A0A078G326	60S ribosomal protein L18-2	2.09	1.0635
	A0A078GF50	nucleoid-associated protein At4g30620, chloroplastic	1.983	0.987685
	A0A078GQK9	zinc finger protein ZPR1	1.974	0.981122
	A0A078JA18	26S proteasome non-ATPase regulatory subunit 8 homolog	1.825	0.867896
	A0A078IMT1	40S ribosomal protein S16-3-like	1.761	0.816395
SIGNAL TRANSDUCTION (1)	A0A078H0X1	serine/threonine-protein phosphatase 6 regulatory subunit 3	1.85	0.887525
TRANSPORT (3)	A0A078HDX2	Non-specific lipid-transfer protein	2.686	1.42546
	A0A078HPL5	ATP synthase subunit C, plastid	2.238	1.16221
	A0A078FN30	GrpE protein homolog OS=Brassica napus	2.149	1.10367
PLANT DEFENSE / STRESS (2)	A0A078ICW9	putative lipid-transfer protein DIR1	2.837	1.50437
	A0A078J5Z4	glycine-rich RNA-binding protein GRP1A isoform X1	2.116	1.08134
ROS SCAVENGING ENZYMES / REDOX HOMEOSTASIS (1)	A0A078HX38	protein BOLA1, chloroplastic	1.808	0.854395
CELL WALL METABOLISM / CELL WALL RELATED PROTEINS (3)	A0A078HT24	fasciclin-like arabinogalactan protein 16	1.769	0.822934
	A0A078IZY4	leucine-rich repeat extensin-like protein 3	1.837	0.877352
	A0A078FBW0	wall-associated receptor kinase-like 20	1.755	0.811471
CELL CYCLE / CELL GROWTH (1)	A0A078EG30	GRF1-interacting factor 1-like isoform X1	2.012	1.00863
CELL ORGANIZATION / CYTOSKELETON (2)	A0A078I5S9	Tubulin beta chain	1.903	0.928276
	A0A078JBC6	Clathrin light chain	1.741	0.799916
OTHER FUNCTIONS (2)	A0A078JI61	tetraspanin-8-like	1.951	0.964214
	A0A078F5E3	nudix hydrolase 26, chloroplastic	1.919	0.940355
UNKNOWN (5)	A0A078GG89	unnamed protein product	3.099	1.6318
	A0A078IW00	unnamed protein product	2.002	1.00144
	A0A078ICZ1	unnamed protein product	1.897	0.92372
	A0A078GE54	unnamed protein product	1.835	0.87578
	A0A078I0L9	unnamed protein product	1.757	0.813114

## Sheet: under-accumulated proteins
Table S1: Under-accumulated proteins in shoots after 24h of RL treatment by foliar spray
Functional class	Accession	Description (according to Uniprot)	Abundance ratio (Foliar spray 24h vs Control 24h)	Fold Change (Log2 value)
AMINO ACID METABOLISM (1)	A0A078FUH8	5'-adenylylsulfate reductase 1, chloroplastic	0.533	-0.907793
CARBOHYDRATES & ENERGY METABOLISM (3)	A0A078HVW3	Fructose-bisphosphate aldolase	0.569	-0.813499
	A0A078ILF4	Glyceraldehyde-3-phosphate dehydrogenase	0.564	-0.826233
	A0A078GKV7	Xylose isomerase OS=Brassica napus	0.483	-1.0499
PHOTOSYNTHESIS / PHOTORESPIRATION (2)	A0A078I3N7	Chlorophyll a-b binding protein, chloroplastic	0.36	-1.47393
	A0A078HY18	Ferredoxin--NADP reductase, chloroplastic	0.45	-1.152
DNA/RNA BINDING / TRANSCRIPTION / TRANSLATION / PROTEIN FOLDING (3)	A0A078I3B3	ATP-dependent DNA helicase	0.553	-0.854649
	A0A078GVX6	histone H1.2	0.545	-0.875672
	A0A078JBU9	ATP-dependent Clp protease proteolytic subunit	0.341	-1.55216
SIGNALING PATHWAY / PHYTOHORMONES (1)	A0A078GQ26	LRR receptor-like serine/threonine-protein kinase GHR1	0.501	-0.997117
PLANT DEFENSE / STRESS (1)	A0A078GD98	heat shock protein 90-2-like	0.561	-0.833927
UNKNOWN (1)	A0A078I156	unnamed protein product	0.516	-0.954557
