# Supplementary material for: Impact of Rhamnolipids (RLs), Natural Defense Elicitors, on Shoot and Root Proteomes of Brassica napus by a Tandem Mass Tags (TMTs) Labeling Approach
Source: Int J Mol Sci. 2023 Jan 25;24(3):2390. doi: 10.3390/ijms24032390 (PMC9916879; doi:10.3390/ijms24032390)
Supplement: Supplementary file 1 [file ijms-24-02390-s001.zip › tableS2_roots_foliarspray_24h.xlsx]

## Sheet: over-accumulated proteins
Table S2: Over-accumulated proteins in roots after 24h of RL treatment by foliar spray
Functional class	Accession (Uniprot)	Description (according to Uniprot)	Abundance ratio (Foliar spray 7h vs Control 7h)	Fold Change (Log2 value)
LIPID METABOLISM (1)	A0A078F9G4	phosphoethanolamine N-methyltransferase 3	2.038	1.02715
NUCLEOTIDE METABOLISM (1)	A0A078IIT4	Dihydropyrimidine dehydrogenase (NADP(+))	1.919	0.940355
SIGNAL TRANSDUCTION (1)	A0A078GSB0	rho GDP-dissociation inhibitor 1	1.936	0.953079
PROTEIN MODIFICATION / DEGRADATION (1)	A0A078JPM1	prosaposin-like	1.718	0.78073
TRANSPORT (4)	A0A078IAB8	26S proteasome non-ATPase regulatory subunit 8 homolog	2.27	1.18269
	A0A078H8K7	glycolipid transfer protein 1 isoform	1.991	0.993493
	A0A078J340	Non-specific lipid-transfer protein	1.781	0.832688
	A0A078I3M5	mitochondrial import inner membrane translocase subunit TIM10	4.353	2.12201
DNA/RNA BINDING / TRANSCRIPTION / TRANSLATION / PROTEIN FOLDING (1)	A0A078FCF7	DEAD-box ATP-dependent RNA helicase 9, mitochondrial	1.853	0.889863
SIGNALING PATHWAY / PHYTOHORMONES (1)	A0A078J3E5	1-aminocyclopropane-1-carboxylate oxidase 1	1.992	0.994218
PLANT DEFENSE / STRESS (1)	A0A078ID76	glycine-rich RNA-binding protein 2, mitochondrial	2.03	1.02148
ROS SCAVENGING ENZYMES / REDOX HOMEOSTASIS (2)	A0A078J5T6	Glutathione transferase	1.911	0.934328
	A0A078G074	Peroxidase	1.887	0.916094
OTHER FUNCTIONS (1)	A0A078HPQ8	ankyrin repeat and SAM domain-containing protein 6-like isoform	7.635	2.93263
UNKNOWN (1)	A0A078GRG7	unnamed protein product	1.766	0.820485

## Sheet: under-accumulated proteins
Table S2: Under-accumulated proteins in roots after 24h of RL treatment by foliar spray
Functional class	Accession (Uniprot)	Description (according to Uniprot)	Abundance ratio (Foliar spray 7h vs Control 7h)	Fold Change (Log2 value)
LIPID METABOLISM (2)	A0A078FQ07	3-oxoacyl-[acyl-carrier-protein] reductase	0.585	-0.773491
	A0A078JEK4	lysophospholipid acyltransferase 2	0.544	-0.878321
SECONDARY METABOLISM (1)	A0A078HQR4	tropinone reductase homolog At2g29310	0.427	-1.22769
AMINO ACID METABOLISM (2)	A0A078HK27	Alanine--glyoxylate transaminase	0.446	-1.16488
	A0A078GC95	low-specificity L-threonine aldolase 1	0.568	-0.816037
CARBOHYDRATES & ENERGY METABOLISM (4)	A0A078HP93	alpha-xylosidase 1-like	0.57	-0.810966
	A0A078HDK9	Galactinol--sucrose galactosyltransferase	0.537	-0.897006
	A0A078H857	O-fucosyltransferase family protein	0.512	-0.965784
	A0A078GNW8	Sucrose synthase	0.325	-1.62149
SIGNAL TRANSDUCTION (2)	A0A078JGT3	LRR receptor-like serine/threonine-protein kinase RGI5	0.45	-1.152
	A0A078GG13	probable inactive serine/threonine-protein kinase	0.383	-1.38458
PROTEIN MODIFICATION / DEGRADATION (3)	A0A078I0B7	puromycin-sensitive aminopeptidase-like	0.516	-0.954557
	A0A078HL24	Carboxypeptidase	0.474	-1.07704
	A0A078F9X7	serine carboxypeptidase-like 7	0.403	-1.31115
TRANSPORT (1)	A0A078FM79	golgin subfamily A member 4 isoform X1	0.456	-1.13289
DNA/RNA BINDING / TRANSCRIPTION / TRANSLATION / PROTEIN FOLDING (3)	A0A078GNJ7	pre-rRNA-processing protein TSR1 homolog	0.484	-1.04692
	A0A078GEQ3	histone deacetylase 5	0.476	-1.07097
	A0A078FX20	DEAD-box ATP-dependent RNA helicase 32-like	0.4	-1.32193
PHOTOSYNTHESIS / PHOTORESPIRATION (10)	A0A078G9Q8	Photosystem I reaction center subunit II, chloroplastic	0.592	-0.756331
	A0A078G019	oxygen-evolving enhancer protein 1-1, chloroplastic	0.591	-0.75877
	A0A078FRX3	oxygen-evolving enhancer protein 2, chloroplastic	0.575	-0.798366
	A0A078FWX6	Chlorophyll a-b binding protein, chloroplastic	0.57	-0.810966
	A0A078FHE7	Photosystem I reaction center subunit III	0.564	-0.826233
	A0A078GCY5	Pyruvate, phosphate dikinase	0.516	-0.954557
	A0A078F2K8	photosystem II protein D1	0.512	-0.965784
	A0A078F1A3	Photosystem I reaction center subunit V, chloroplastic	0.497	-1.00868
	A0A078JGR7	Chlorophyll a-b binding protein, chloroplastic	0.481	-1.05589
	A0A078ICK1	Chlorophyll a-b binding protein, chloroplastic	0.474	-1.07704
SIGNALING PATHWAY / PHYTOHORMONES (1)	A0A078JEJ1	farnesoic acid carboxyl-O-methyltransferase-like	0.413	-1.27579
PLANT DEFENSE / STRESS (4)	A0A078GG98	Glucan endo-1,3-beta-D-glucosidase	0.572	-0.805913
	A0A078I2G0	basic endochitinase CHB4 precursor	0.591	-0.75877
	A0A078GD98	heat shock protein 90-2-like	0.497	-1.00868
	A0A078HV79	pathogenesis-related protein PR-4	0.477	-1.06794
ROS SCAVENGING ENZYMES / REDOX HOMEOSTASIS (1)	A0A078GXV5	Peroxidase	0.33	-1.59946
CELL ORGANIZATION / CYTOSKELETON (2)	A0A078IXU3	Formin-like protein	0.52	-0.943416
	A0A078I746	peroxisomal membrane protein 11E	0.411	-1.28279
CELL WALL METABOLISM / CELL WALL RELATED PROTEINS (4)	A0A078GSK1	Xyloglucan endotransglucosylase/hydrolase	0.519	-0.946194
	A0A078JWE1	Xyloglucan endotransglucosylase/hydrolase	0.462	-1.11404
	A0A078GMC1	Endo-1,3(4)-beta-glucanase	0.538	-0.894322
	A0A078G1S3	Pectinesterase	0.461	-1.11716
OTHER FUNCTIONS (5)	A0A078HCN2	bark storage protein A-like	0.583	-0.778432
	A0A078J5N2	embryonic protein DC-8	0.567	-0.818579
	A0A078HI37	protein SIEVE ELEMENT OCCLUSION A-like	0.405	-1.30401
	A0A078HBQ3	11S globulin	0.37	-1.4344
	A0A078DW94	transmembrane ascorbate ferrireductase 1	0.464	-1.1078
UNKNOWN (3)	A0A078GC81	unnamed protein product	0.586	-0.771027
	A0A078GKI8	unnamed protein product	0.453	-1.14242
	A0A078H7K4	unnamed protein product	0.303	-1.72261
