# Supplementary material for: Impact of Rhamnolipids (RLs), Natural Defense Elicitors, on Shoot and Root Proteomes of Brassica napus by a Tandem Mass Tags (TMTs) Labeling Approach
Source: Int J Mol Sci. 2023 Jan 25;24(3):2390. doi: 10.3390/ijms24032390 (PMC9916879; doi:10.3390/ijms24032390)
Supplement: Supplementary file 1 [file ijms-24-02390-s001.zip › tableS3_shoots_rootabsorption_7h.xlsx]

## Sheet: over-accumulated proteins
Table S3: Over-accumulated proteins in shoots after 7h of RL treatment by root absorption
Functional class	Accession (Uniprot)	Description (according to Uniprot)	Abundance ratio (Root absorption 7h vs Control 7h)	Fold Change (Log2 value)
LIPID METABOLISM (3)	A0A078FUB7	3-oxoacyl-[acyl-carrier-protein] reductase	2.005	1.0036
	A0A078J7I5	Lipoxygenase	1.729	0.789938
	A0A078GL41	cytochrome B5	1.89	0.918386
SECONDARY METABOLISM (10)	A0A078JD99	Glycosyltransferase	1.994	0.995665
	A0A078IYY9	gamma-glutamyl peptidase 1-like	2.092	1.06488
	A0A078JLX5	Phenylalanine ammonia-lyase	1.926	0.945608
	A0A078I5Q4	isoflavone reductase homolog P3	4.227	2.07963
	A0A078FAR1	Glycosyltransferase	2.139	1.09694
	A0A078G1H5	Phenylalanine ammonia-lyase	1.986	0.989866
	A0A078FLM6	Glycosyltransferase	1.89	0.918386
	A0A078FZ39	Phenylalanine ammonia-lyase	1.853	0.889863
	A0A078JJH5	Glycosyltransferase	1.832	0.87342
	A0A078JWN1	phenolic glucoside malonyltransferase 1-like	1.739	0.798258
AMINO ACID METABOLISM (2)	A0A078FUH8	5'-adenylylsulfate reductase 1, chloroplastic	3.586	1.84238
	A0A078HZS1	cystine lyase CORI3	1.826	0.868687
CARBOHYDRATES & ENERGY METABOLISM (2)	A0A078JCZ6	UDP-glycosyltransferase 73C2-like	1.921	0.941858
	A0A078FME9	Aconitate hydratase	1.784	0.835116
SIGNAL TRANSDUCTION (1)	A0A078FPZ8	Inorganic diphosphatase	1.766	0.820485
TRANSPORT (2)	Q9ZSL7	Non-specific lipid-transfer protein	2.125	1.08746
	A0A078HMA4	ABC transporter G family member 35-like isoform	1.872	0.90458
DNA/RNA BINDING / TRANSCRIPTION / TRANSLATION / PROTEIN FOLDING (3)	A0A078HMK5	PREDICTED: chaperone protein ClpD, chloroplastic	1.972	0.97966
	A0A078IJV5	40S ribosomal protein S10-1	1.71	0.773996
	A0A078DKS3	Protein-synthesizing GTPase	1.716	0.77905
PHOTOSYNTHESIS / PHOTORESPIRATION (1)	A0A078I3N7	Chlorophyll a-b binding protein, chloroplastic	2.401	1.26364
SIGNALING PATHWAY / PHYTOHORMONES (2)	A0A078JEJ1	farnesoic acid carboxyl-O-methyltransferase-like	2.843	1.50741
	A0A078I7U4	12-oxophytodienoate reductase 1-like	1.79	0.83996
PLANT DEFENSE / STRESS (4)	A0A078HIN9	Chlorophyllase	1.915	0.937344
	A0A078GC10	jacalin-related lectin 34-like	2.643	1.40218
	A0A078GMM9	stress-induced protein KIN2	1.859	0.894527
	A0A078J1X3	protein SENESCENCE-ASSOCIATED GENE 21, mitochondrial	1.789	0.839153
ROS SCAVENGING ENZYMES / REDOX HOMEOSTASIS (3)	A0A078G9Y6	Glutathione transferase	1.702	0.767231
	A0A078I1V1	Peroxidase	3.481	1.7995
	A0A078H6I7	binding partner of ACD11 1-like	1.792	0.841571
CELL ORGANIZATION / CYTOSKELETON (1)	A0A078HS91	TSK-associating protein 1 isoform X5	1.704	0.768925
OTHER FUNCTIONS (1)	A0A078I1W0	Nitronate monooxygenase	1.737	0.796598
UNKNOWN (4)	A0A078IW34	unnamed protein product	2.133	1.09288
	A0A078G1B0	PREDICTED: heme-binding-like protein At3g10130	2.087	1.06143
	A0A078I156	unnamed protein product	2.05	1.03562
	A0A078GBU5	unnamed protein product	1.741	0.799916

## Sheet: under-accumulated proteins
Table S3: Under-accumulated proteins in shoots after 7h of RL treatment by root absorption
Functional class	Accession (Uniprot)	Description (according to Uniprot)	Abundance ratio (Root absorption 7h vs Control 7h)	Fold Change (Log2 value)
NUCLEOTIDE METABOLISM (1)	A0A078J8E8	UMP-CMP kinase	0.423	-1.24127
SIGNAL TRANSDUCTION (1)	A0A078IIW6	probable calcium-binding protein CML43	0.547	-0.870387
PROTEIN MODIFICATION / DEGRADATION (2)	A0A078JA18	6S proteasome non-ATPase regulatory subunit 8 homolog	0.533	-0.907793
	A0A078JPM1	prosaposin-like	0.383	-1.38458
TRANSPORT (5)	A0A078HPL5	ATP synthase subunit C, plastid	0.473	-1.08009
	A0A078HXJ7	ras-related protein RABG3b	0.6	-0.736966
	A0A078H492	triose phosphate/phosphate translocator, chloroplastic	0.579	-0.788365
	A0A078FUE4	non-specific lipid-transfer protein 2-like	0.465	-1.1047
	A0A078G0T0	cell division protein FtsY homolog, chloroplastic isoform	0.433	-1.20756
DNA/RNA BINDING / TRANSCRIPTION / TRANSLATION / PROTEIN FOLDING (2)	A0A078JRJ2	high mobility group nucleosome-binding protein	0.591	-0.75877
	A0A078I3B3	ATP-dependent DNA helicase	0.444	-1.17137
PHOTOSYNTHESIS / PHOTORESPIRATION (1)	A0A078FSQ7	protein CHLORORESPIRATORY REDUCTION 7, chloroplastic-like	0.597	-0.744197
SIGNALING PATHWAY / PHYTOHORMONES (1)	A0A078G0H0	receptor for activated C kinase 1C	0.576	-0.795859
PLANT DEFENSE / STRESS (2)	A0A078GGG1	calcium sensing receptor, chloroplastic	0.575	-0.798366
	A0A078IVK1	universal stress protein A-like protein	0.433	-1.20756
ROS SCAVENGING ENZYMES / REDOX HOMEOSTASIS (1)	A0A078JH74	Ferredoxin	0.593	-0.753896
CELL WALL METABOLISM / CELL WALL RELATED PROTEINS (2)	A0A078FCM4	pectinesterase inhibitor 7-like	0.594	-0.751465
	A0A078GH88	Pectate lyase	0.597	-0.744197
UNKNOWN (2)	A0A078GEW5	unnamed protein product	0.588	-0.766112
	A0A078FYC1	unnamed protein product	0.567	-0.818579
