# Supplementary material for: Impact of Rhamnolipids (RLs), Natural Defense Elicitors, on Shoot and Root Proteomes of Brassica napus by a Tandem Mass Tags (TMTs) Labeling Approach
Source: Int J Mol Sci. 2023 Jan 25;24(3):2390. doi: 10.3390/ijms24032390 (PMC9916879; doi:10.3390/ijms24032390)
Supplement: Supplementary file 1 [file ijms-24-02390-s001.zip › tableS4_roots_rootabsorption_7h.xlsx]

## Sheet: over-accumulated proteins
Table S4: Over-accumulated proteins in roots after 7h of RL treatment by root absorption
Functional class	Accession (Uniprot)	Description (according to Uniprot)	Abundance ratio (Root absorption 7h vs Control 7h)	Fold Change (Log2 value)
AMINO ACID METABOLISM (6)	A0A078HDT5	Arogenate dehydratase	1.754	0.810649
	A0A078FPS1	Indole-3-glycerol-phosphate synthase	2.303	1.20351
	A0A078G7H9	Phospho-2-dehydro-3-deoxyheptonate aldolase	2.022	1.01578
	A0A078GC95	low-specificity L-threonine aldolase 1	2.555	1.35332
	A0A078GHM5	5'-adenylylsulfate reductase 2, chloroplastic	2.575	1.36457
	A0A078I3H1	probable aminotransferase TAT4	1.783	0.834307
LIPID METABOLISM (4)	A0A078HIJ4	GDSL esterase/lipase At1g54020-like isoform X1	2.052	1.03703
	A0A078GW25	GDSL esterase/lipase 22	2.019	1.01364
	A0A078GL41	cytochrome B5	2.15	1.10434
	A0A078G370	3-ketoacyl-CoA thiolase 2, peroxisomal	2.039	1.02786
SECONDARY METABOLISM (17)	A0A078IYY9	gamma-glutamyl peptidase 1-like	1.808	0.854395
	A0A078JLX5	Phenylalanine ammonia-lyase	8.13	3.02326
	A0A078H851	indole glucosinolate O-methyltransferase 4-like	4.742	2.2455
	A0A078HFS6	isoflavone reductase homolog P3	2.538	1.34369
	A0A078GB10	feruloyl CoA ortho-hydroxylase 1-like	1.932	0.950095
	A0A078H780	Dirigent protein OS=Brassica napus	1.858	0.893751
	A0A078HFP5	Adenylyl-sulfate kinase	1.894	0.921436
	A0A078I5Q4	isoflavone reductase homolog P3	6.194	2.63087
	A0A078FZ39	Phenylalanine ammonia-lyase	6.014	2.58832
	A0A078G1H5	Phenylalanine ammonia-lyase	5.146	2.36345
	A0A078F5F6	Phenylalanine ammonia-lyase	5.039	2.33314
	A0A078JG98	flavonoid 3'-monooxygenase CYP75B137-like	3.17	1.66448
	A0A078FLM6	UDP-glycosyltransferase 73B5-like	2.738	1.45312
	A0A078HIJ8	Glycosyltransferase	2.51	1.32769
	A0A078HXW7	flavonoid 3'-monooxygenase CYP75B137-like	2.075	1.05311
	A0A078JJH5	Glycosyltransferase	1.885	0.914565
	A0A078FKJ1	putative caffeoyl-CoA O-methyltransferase At1g67980	1.842	0.881273
CARBOHYDRATES METABOLISM (2)	Q9ZP29	Fructose-bisphosphatase	1.863	0.897628
PHOTOSYNTHESIS & ENERGY METABOLISM (4)	A0A078G3T1	Chlorophyll a-b binding protein, chloroplastic	2.952	1.56169
	A0A078FRX3	oxygen-evolving enhancer protein 2	2.301	1.20226
	A0A078F1A3	Photosystem I reaction center subunit V, chloroplastic	2.263	1.17824
	A0A078ID80	protein CURVATURE THYLAKOID 1B, chloroplastic	1.784	0.835116
	Q6T261	Sulfotransferase	3.13	1.64616
	A0A078G1N7	Sulfotransferase	2.57	1.36177
	A0A078FCJ8	Sulfate adenylyltransferase	1.773	0.826193
RESPIRATION (1)	A0A078FB75	Ubiquinol oxidase	3.958	1.98477
DNA/RNA BINDING / TRANSCRIPTION / TRANSLATION / PROTEIN FOLDING (11)	A0A078FXJ0	60S ribosomal protein L2, mitochondrial	7.477	2.90246
	A0A078IFI2	60S acidic ribosomal protein P3-2 isoform X1	2.513	1.32941
	A0A078JHV8	60S ribosomal protein L34-1	2.038	1.02715
	A0A078HMC1	60S ribosomal protein L10-3	1.966	0.975263
	A0A078JC71	polyadenylate-binding protein-interacting protein 10	1.906	0.930548
	A0A078JI81	Cytidine deaminase	1.879	0.909965
	A0A078HWW9	60S acidic ribosomal protein P3-2	1.804	0.851199
	A0A078JRF9	60S ribosomal protein L3-2	1.789	0.839153
	A0A078HK83	60S acidic ribosomal protein P3-2-like	1.751	0.808179
	A0A078FBB6	histone deacetylase HDT2-like	1.746	0.804054
	A0A078JJV0	MA3 DOMAIN-CONTAINING TRANSLATION REGULATORY FACTOR 1-like	1.986	0.989866
PROTEIN MODIFICATION / DEGRADATION (4)	A0A078ITJ8	protease Do-like 9	2.047	1.03351
	A0A078GC78	proteasome subunit alpha type-5-A	1.88	0.910733
	A0A078GEC9	presequence protease 1, chloroplastic/mitochondrial	1.837	0.877352
	A0A078FAG6	Peptidyl-prolyl cis-trans isomerase	1.825	0.867896
SIGNAL TRANSDUCTION (2)	A0A078GG13	probable inactive serine/threonine-protein kinase fnkC	2.12	1.08406
	A0A078I1P5	probable LRR receptor-like serine/threonine-protein kinase	1.763	0.818032
SIGNALING PATHWAY / PHYTOHORMONES (5)	A0A078G1G3	12-oxophytodienoate reductase 1-like	1.947	0.961253
	A0A078JEJ1	farnesoic acid carboxyl-O-methyltransferase-like	17.384	4.11969
	A0A078FR63	12-oxophytodienoate reductase 1	6.143	2.61894
	A0A078FIY9	1-aminocyclopropane-1-carboxylate oxidase-like	1.956	0.967906
	A0A078I7U4	12-oxophytodienoate reductase 1	1.925	0.944858
TRANSPORT (6)	A0A078J340	Non-specific lipid-transfer protein	2.622	1.39067
	A0A078EQE4	Non-specific lipid-transfer protein	1.753	0.809826
	A0A078FM79	golgi subfamily A member 4 isoform	15.29	3.93452
	A0A078G554	chloride intracellular channel protein 5-like	2.642	1.40163
	A0A078FUJ4	EH domain-containing protein 2 isoform X1	2.337	1.22466
	A0A078I3M5	mitochondrial import inner membrane translocase subunit TIM10	1.805	0.851999
PLANT DEFENSE / STRESS (18)	A0A078GZR9	Glucan endo-1,3-beta-D-glucosidase	1.785	0.835924
	A0A078FB92	hypersensitive-induced response protein 2	2.402	1.26424
	A0A078IUM9	ankyrin repeat-containing protein BDA1-like	8.737	3.12714
	A0A078GD98	heat shock protein 90-2-like	5.173	2.371
	A0A078IQJ7	17.6 kDa class I heat shock protein 2-like	4.835	2.27352
	A0A078INY0	NADPH--cytochrome P450 reductase	2.85	1.51096
	A0A078JRC6	cysteine-rich repeat secretory protein 38	2.559	1.35558
	A0A078FKV1	probable plastid-lipid-associated protein 4	2.366	1.24245
	A0A078FLH0	Inositol-3-phosphate synthase	2.212	1.14535
	A0A078FFW4	pathogenesis-related protein PR-1-like	2.077	1.0545
	A0A078IU45	17.6 kDa class I heat shock protein 2	2.016	1.0115
	A0A078IFC6	protein HEAT STRESS TOLERANT DWD 1 isoform X1	2.011	1.00791
	A0A078HV79	pathogenesis-related protein PR-4	1.993	0.994942
	A0A078JKI9	Inositol-3-phosphate synthase (Fragment)	1.961	0.97159
	A0A078I3L5	jacalin-related lectin 22	1.912	0.935083
	A0A078GFS8	Thioglucosidase	1.963	0.97306
	A0A078JIQ5	MLP-like protein 328	1.831	0.872632
	A0A078GQD0	late embryogenesis abundant protein 2-like	1.8	0.847997
ROS SCAVENGING ENZYMES / REDOX HOMEOSTASIS (7)	A0A078G820	Peroxidase	3.267	1.70797
	A0A078FP37	Glutathione transferase	2.951	1.5612
	A0A078IAQ9	Peroxidase	2.908	1.54003
	A0A078HKX7	Glutathione transferase	1.889	0.917623
	A0A078IWI1	Peroxidase	1.885	0.914565
	A0A078FIU2	Nucleoside diphosphate kinase	1.794	0.84318
	A0A078FVH8	NADP-dependent alkenal double bond reductase P2	1.776	0.828632
CELL WALL METABOLISM / CELL WALL RELATED PROTEINS (2)	A0A078JEV7	Expansin	1.854	0.890641
	A0A078J8V9	Xyloglucan endotransglucosylase/hydrolase	2.811	1.49108
CELL ORGANIZATION / CYTOSKELETON (1)	A0A078JFK7	proline-rich protein 3	1.971	0.978928
OTHER FUNCTIONS (7)	A0A078FPH6	putative methyltransferase DDB_G0268948	1.864	0.898402
	A0A078J2E0	early nodulin-like protein 3	1.967	0.975997
	A0A078H9H4	probable aldo-keto reductase 6	1.761	0.816395
	A0A078I1W0	nitronate monooxygenase	1.859	0.894527
	A0A078HYQ1	Ferredoxin	2.021	1.01507
UNKNOWN (6)	A0A078IW34	unnamed protein product	2.152	1.10568
	A0A078JJZ7	unnamed protein product	2.125	1.08746
	A0A078GG89	unnamed protein product	1.968	0.97673
	A0A078G1B0	unnamed protein product	1.895	0.922198
	A0A078H3P0	unnamed protein product	1.873	0.905351
	A0A078G5H2	unnamed protein product	1.747	0.80488

## Sheet: under-accumulated proteins
Table S4: Under-accumulated proteins in roots after 7h of RL treatment by root absorption
Functional class	Accession (Uniprot)	Description (according to Uniprot)	Abundance ratio (Root absorption 7h vs Control 7h)	Fold Change (Log2 value)
AMINO ACID METABOLISM (2)	A0A078F6T2	4-hydroxyphenylpyruvate dioxygenase	0.522	-0.937878
	A0A078HWD7	Cysteine synthase	0.534	-0.905088
LIPID METABOLISM (4)	A0A078IFY1	Choline-phosphate cytidylyltransferase	0.554	-0.852042
	A0A078JRA5	acyl-CoA-binding protein-like	0.552	-0.85726
	A0A078JCY4	probable acyl-activating enzyme 17, peroxisomal	0.54	-0.888969
	A0A078G727	non-specific phospholipase C4	0.359	-1.47794
SECONDARY METABOLISM (6)	A0A078IC97	Squalene monooxygenase	0.558	-0.841663
	A0A078IWE0	xanthotoxin 5-hydroxylase CYP82C4	0.522	-0.937878
	A0A078J3I3	codeine O-demethylase-like	0.55	-0.862496
	A0A078HZW1	nitrile-specifier protein 1-like	0.52	-0.943416
	A0A078J249	nitrile-specifier protein 1-like isoform X1	0.48	-1.05889
	A0A078HDR8	nitrile-specifier protein 5	0.395	-1.34008
CARBOHYDRATES & ENERGY METABOLISM (4)	A0A078GF28	probable fructokinase-1	0.55	-0.862496
	A0A078IXV3	GDP-mannose 4,6-dehydratase	0.465	-1.1047
	A0A078JJU5	Probable 6-phosphogluconolactonase	0.545	-0.875672
	A0A078HKJ8	Phosphoenolpyruvate carboxykinase (ATP)	0.216	-2.2109
PHOTOSYNTHESIS / PHOTORESPIRATION (2)	A0A078FH37	cytochrome c	0.556	-0.846843
	A0A078FJZ1	ubiquinol-cytochrome c reductase complex 6.7 kDa protein	0.454	-1.13924
RESPIRATION (6)	A0A078IST7	cytochrome c oxidase subunit 6a, mitochondrial	0.564	-0.826233
	A0A078JCQ8	cytochrome b-c1 complex subunit 8	0.551	-0.859876
	A0A078GCX1	Complex III subunit 9	0.545	-0.875672
	A0A078GE29	Cytochrome b-c1 complex subunit 7	0.529	-0.91866
	A0A078E3K5	Cytochrome c oxidase subunit 5C	0.525	-0.929611
	A0A078HW36	Isocitrate dehydrogenase [NAD] subunit, mitochondrial	0.32	-1.64386
DNA/RNA BINDING / TRANSCRIPTION / TRANSLATION / PROTEIN FOLDING (24)	A0A078ITQ4	histone H1	0.533	-0.907793
	A0A078ITM4	Ribosomal protein L19	0.57	-0.810966
	A0A078GUU7	14-3-3-like protein GF14 phi	0.568	-0.816037
	A0A078DIZ0	40S ribosomal protein S20-2	0.552	-0.85726
	A0A078IE98	upstream activation factor subunit UAF30	0.542	-0.883635
	A0A078FX05	HMG-Y-related protein A-like	0.54	-0.888969
	A0A078HFL6	translation machinery-associated protein 7	0.54	-0.888969
	A0A078HPY8	high mobility group B protein 4	0.521	-0.940645
	A0A078IIQ8	upstream activation factor subunit UAF30	0.52	-0.943416
	A0A078ITT9	multiprotein-bridging factor 1a	0.506	-0.982791
	A0A078I789	Valine--tRNA ligase	0.505	-0.985645
	A0A078FID3	polyadenylate-binding protein-interacting protein 2	0.5	-1
	A0A078JRJ2	high mobility group nucleosome-binding protein	0.496	-1.01159
	A0A078G515	thioredoxin-like protein YLS8	0.49	-1.02915
	A0A078JHC6	high mobility group B protein 3	0.486	-1.04097
	A0A078HCW0	HMG-Y-related protein A-like	0.484	-1.04692
	A0A078GPT5	tRNA (guanine(37)-N1)-methyltransferase	0.47	-1.08927
	A0A078FV09	60S ribosomal protein L10-3	0.459	-1.12343
	A0A078FWF3	40S ribosomal protein S3a	0.447	-1.16165
	A0A078JDE3	centromere protein F	0.239	-2.06492
	A0A078IEP6	G-box-binding factor 2 isoform X1	0.57	-0.810966
	A0A078H766	peptidyl-prolyl cis-trans isomerase CYP18-2	0.56	-0.836501
	A0A078FBQ2	protein MODIFIER OF SNC1 11-like	0.465	-1.1047
	A0A078GF82	Peptidyl-prolyl cis-trans isomerase	0.561	-0.833927
PROTEIN MODIFICATION / DEGRADATION (1)	A0A078EVI7	huntingtin-interacting protein K	0.57	-0.810966
SIGNAL TRANSDUCTION (9)	A0A078FQL8	14-3-3-like protein GF14 omega	0.552	-0.85726
	W8RGQ3	serine/threonine-protein kinase HT1-like	0.538	-0.894322
	A0A078IE77	protein PHLOEM PROTEIN 2-LIKE A6-like	0.502	-0.994241
	A0A078HZS7	calcium-dependent protein kinase 3-like	0.487	-1.03801
	A0A078GVL1	14-3-3-like protein GF14 nu	0.485	-1.04394
	A0A078ICL2	RGS1-HXK1-interacting protein 1	0.479	-1.0619
	A0A078J151	SNF1-related protein kinase regulatory subunit gamma-1	0.477	-1.06794
	A0A078IU67	Calcium-dependent protein kinase 3-like	0.436	-1.1976
	A0A078ISW0	protein PHLOEM PROTEIN 2-LIKE A6	0.353	-1.50226
TRANSPORT (26)	A0A078JGR6	High-affinity nitrate transporter	0.557	-0.844251
	A0A078JSF8	non-specific lipid-transfer protein 2	0.376	-1.4112
	A0A078FPJ0	outer envelope pore protein 16-3	0.499	-1.00289
	A0A078HWB7	ras-related protein RABA5a	0.492	-1.02327
	A0A078FUH4	ras-related protein RABG3f-like	0.416	-1.26534
	A0A078IZ04	ras-related protein RABA1e	0.391	-1.35476
	A0A078IA75	ras-related protein RABG2 isoform X2	0.254	-1.9771
	A0A078JRS5	V-type proton ATPase subunit G	0.573	-0.803393
	A0A078HI83	mitochondrial import receptor subunit TOM7-2-like	0.565	-0.823677
	A0A078IEV1	Calcium load-activated calcium channel	0.562	-0.831358
	A0A078FWY4	protein NRT1/ PTR FAMILY 8.3	0.549	-0.865122
	A0A078IKS4	Plasma membrane ATPase	0.539	-0.891643
	A0A078H7R8	probable inorganic phosphate transporter 1-3 isoform	0.525	-0.929611
	A0A078FL43	aquaporin PIP1-3 isoform X2	0.518	-0.948976
	A0A078JQJ3	Protein transport protein Sec61 subunit beta	0.518	-0.948976
	A0A078FU98	Copper transport protein	0.501	-0.997117
	A0A078G1C3	Vacuolar ATPase assembly integral membrane protein VMA21 homolog	0.484	-1.04692
	A0A078H4Y6	monosaccharide-sensing protein 1	0.48	-1.05889
	Q9XHG6	aquaporin PIP2-2-like	0.423	-1.24127
	A0A078G2U9	sugar transport protein 1-like	0.414	-1.2723
	A0A078J2Z4	aquaporin PIP2-1	0.356	-1.49005
	A0A078J5N6	GTP-binding nuclear protein Ran-2	0.335	-1.57777
	A0A078I0I6	probable inorganic phosphate transporter 1-3	0.288	-1.79586
	A0A078JPG2	Plasma membrane ATPase (Fragment)	0.25	-2
	A0A078IW64	probable aquaporin PIP2-4	0.25	-2
	A0A078INX4	Plasma membrane ATPase	0.208	-2.26534
PLANT DEFENSE / STRESS (26)	A0A078G6Q5	cytochrome P450 71B2 isoform X1	0.413	-1.27579
	A0A078FLT4	protein SGT1 homolog B-like isoform X1	0.572	-0.805913
	A0A078HQ74	Glycerol kinase	0.564	-0.826233
	A0A078I3Q4	Thioglucosidase	0.557	-0.844251
	Q7XYW5	late embryogenesis abundant protein At5g17165	0.557	-0.844251
	A0A078JQB1	dehydrin ERD14	0.551	-0.859876
	A0A078GP80	selenium-binding protein 1-like isoform X2	0.544	-0.878321
	Q69BP4	dehydrin ERD10-like	0.535	-0.902389
	A0A078ID76	glycine-rich RNA-binding protein 2, mitochondrial	0.523	-0.935117
	A0A078JCF7	plasma membrane-associated cation-binding protein 1	0.52	-0.943416
	A0A078F5C6	glycine-rich RNA-binding protein 2, mitochondrial	0.515	-0.957356
	A0A078IBV1	glycine-rich RNA-binding protein 2, mitochondrial	0.514	-0.96016
	A0A078FHL0	MLP-like protein 31	0.501	-0.997117
	A0A078G5E5	universal stress protein A-like protein	0.493	-1.02034
	A0A078GHF0	Reticulon-like protein	0.46	-1.12029
	A0A078FG43	heat shock protein 90-2-like	0.45	-1.152
	A0A078JPB7	kunitz trypsin inhibitor 4-like	0.433	-1.20756
	A0A078JI52	plasma membrane-associated cation-binding protein 1	0.415	-1.26882
	A0A078JG02	MLP-like protein 34	0.389	-1.36216
	A0A078JM15	MD-2-related lipid-recognition protein ROSY1-like	0.383	-1.38458
	A0A078GFL6	MLO-like protein	0.362	-1.46594
	A0A078IIX7	plasma membrane-associated cation-binding protein 1	0.303	-1.72261
	A0A078GCX2	protein HIGH ARSENIC CONTENT 1, mitochondrial	0.303	-1.72261
	A0A078IJ98	plasma membrane-associated cation-binding protein 1	0.284	-1.81604
	A0A078HW57	Thioglucosidase	0.242	-2.04692
	A0A078FJJ1	putative lipid-transfer protein DIR1	0.163	-2.61706
ROS SCAVENGING ENZYMES / REDOX HOMEOSTASIS (9)	A0A078IY70	thioredoxin H5	0.242	-2.04692
	A0A078GXV5	Peroxidase	0.572	-0.805913
	A0A078G074	Peroxidase	0.561	-0.833927
	A0A078FU03	Glutaredoxin-dependent peroxiredoxin	0.559	-0.83908
	A0A078IGW2	NAD(P)H dehydrogenase (quinone)	0.552	-0.85726
	A0A078I4H9	NAD(P)H dehydrogenase (quinone)	0.536	-0.899695
	A0A078JFZ1	Peroxidase	0.508	-0.9771
	A0A078I5N0	Peroxidase	0.292	-1.77596
	A0A078JV23	selT-like protein	0.472	-1.08314
CELL WALL METABOLISM / CELL WALL RELATED PROTEINS (5)	A0A078GSK1	Xyloglucan endotransglucosylase/hydrolase	0.558	-0.841663
	A0A078I3Q0	CASP-like protein	0.555	-0.84944
	A0A078FX64	expansin-B3	0.548	-0.867752
	A0A078GX06	Laccase	0.539	-0.891643
	A0A078HC79	hydroxyproline O-arabinosyltransferase 2	0.538	-0.894322
CELL CYCLE / CELL GROWTH (1)	A0A078JLA6	patellin-2-like	0.276	-1.85726
CELL ORGANIZATION / CYTOSKELETON (3)	A0A078HDP7	Profilin	0.366	-1.45008
	A0A078FDH7	myosin-6	0.411	-1.28279
	A0A078HDM3	alpha tubulin	0.345	-1.53533
OTHER FUNCTIONS (10)	A0A078FLK3	stem-specific protein TSJT1-like	0.536	-0.899695
	A0A078IYJ4	Carbonic anhydrase	0.444	-1.17137
	A0A078G0Q2	11S globulin	0.36	-1.47393
	A0A078H2F9	tetraspanin-18-like	0.444	-1.17137
	A0A078IIT4	Dihydropyrimidine dehydrogenase (NADP(+))	0.425	-1.23447
	A0A078HPQ8	ankyrin repeat and SAM domain-containing protein 6-like	0.361	-1.46993
	A0A078DW94	transmembrane ascorbate ferrireductase 1	0.278	-1.84684
	A0A078FRQ8	dormancy-associated protein homolog 1 isoform X2	0.135	-2.88897
	A0A078H9D1	3-oxo-Delta(4,5)-steroid 5-beta-reductase-like	0.541	-0.8863
	A0A078IL44	Sulfotransferase	0.558	-0.841663
UNKNOWN (27)	A0A078IUQ8	TBC1 domain family member 13-like	0.564	-0.826233
	A0A078IFI3	28 kDa heat- and acid-stable phosphoprotein-like	0.542	-0.883635
	A0A078CTH2	uncharacterized protein	0.572	-0.805913
	A0A078GRG4	unnamed protein product	0.572	-0.805913
	A0A078FZV8	unnamed protein product	0.57	-0.810966
	A0A078IWV0	unnamed protein product	0.559	-0.83908
	A0A078GAR9	unnamed protein product	0.554	-0.852042
	A0A078G373	unnamed protein product	0.553	-0.854649
	A0A078J3Q4	unnamed protein product	0.55	-0.862496
	A0A078HYV4	ER membrane protein complex subunit 2	0.548	-0.867752
	A0A078GVU9	hypothetical protein BRARA_D01856	0.548	-0.867752
	A0A078HSU9	unnamed protein product	0.529	-0.91866
	A0A078FQN1	unnamed protein product	0.512	-0.965784
	A0A078HIK9	unnamed protein product	0.499	-1.00289
	A0A078HYN5	unnamed protein product	0.486	-1.04097
	A0A078I4M9	unnamed protein product	0.464	-1.1078
	A0A078FQ62	unnamed protein product	0.458	-1.12658
	A0A078G1T2	unnamed protein product	0.451	-1.1488
	A0A078JS55	uncharacterized protein BNAA10G29050D isoform X1	0.402	-1.31473
	A0A078GBU7	unnamed protein product	0.398	-1.32916
	A0A078HJ63	unnamed protein product	0.398	-1.32916
	A0A078GEA6	unnamed protein product	0.384	-1.38082
	A0A078IQX2	hypothetical protein HID58_033270	0.381	-1.39214
	A0A078F612	unnamed protein product	0.38	-1.39593
	A0A078JHY2	unnamed protein product	0.349	-1.5187
	A0A078IMC5	unnamed protein product	0.308	-1.699
	A0A078F8G4	uncharacterized protein	0.206	-2.27928
