# Supplementary material for: Impact of Rhamnolipids (RLs), Natural Defense Elicitors, on Shoot and Root Proteomes of Brassica napus by a Tandem Mass Tags (TMTs) Labeling Approach
Source: Int J Mol Sci. 2023 Jan 25;24(3):2390. doi: 10.3390/ijms24032390 (PMC9916879; doi:10.3390/ijms24032390)
Supplement: Supplementary file 1 [file ijms-24-02390-s001.zip › tableS5_shoots_rootabsorption_24h.xlsx]

## Sheet: over-accumulated proteins
Table S5: Over-accumulated proteins in shoots after 24h of RL treatment by root absorption
Functional class	Accession (Uniprot)	Description (according to Uniprot)	Abundance ratio (Root absorption 24h vs Control 24h)	Fold Change (Log2 value)
SECONDARY METABOLISM (7)	A0A078GWS0	probable 2-oxoacid dependent dioxygenase	2.503	1.32366
	A0A078JBY9	Glycosyltransferase	3.646	1.86631
	A0A078JD99	Glycosyltransferase	2.303	1.20351
	A0A078ISW8	cinnamyl alcohol dehydrogenase 8	2.054	1.03844
	A0A078JCZ6	Glycosyltransferase	1.967	0.975997
	A0A078HIJ8	Glycosyltransferase	1.962	0.972325
	A0A078FAR1	Glycosyltransferase	1.803	0.850399
CARBOHYDRATES & ENERGY METABOLISM (2)	A0A078GV03	Pyruvate dehydrogenase E1 component subunit alpha	1.706	0.770618
	A0A078G2P1	thiamine thiazole synthase, chloroplastic-like	2.091	1.06419
SIGNAL TRANSDUCTION (4)	A0A078HDC2	EP1-like glycoprotein 3	1.804	0.851199
	A0A078FIX4	serine/threonine-protein phosphatase 6 regulatory subunit	1.804	0.851199
	A0A078JWZ2	probable calcium-binding protein CML27	2.003	1.00216
	A0A078IIW6	probable calcium-binding protein CML43	1.921	0.941858
PROTEIN MODIFICATION / DEGRADATION (5)	A0A078I7U2	pheromone-processing carboxypeptidase KEX1	1.782	0.833497
	A0A078H3Z1	probable cysteine protease RD19C	1.736	0.795767
	A0A078F0B9	ubiquitin domain-containing protein DSK2b	1.794	0.84318
	A0A078GAG6	COP9 signalosome complex subunit 4 isoform X2	1.747	0.80488
	A0A078G5P2	Small ubiquitin-related modifier	1.72	0.782409
TRANSPORT (6)	A0A078JRS5	V-type proton ATPase subunit G	2.32	1.21412
	A0A078HPL5	ATP synthase subunit C, plastid	1.967	0.975997
	A0A078FRZ8	GrpE protein homolog	3.735	1.90111
	A0A078FI90	copper transport protein ATX1	1.859	0.894527
	A0A078I0H9	copper transport protein CCH-like	1.772	0.825379
	A0A078HMA4	ABC transporter G family member 35-like isoform X2 [Brassica.	1.766	0.820485
DNA/RNA BINDING / TRANSCRIPTION / TRANSLATION / PROTEIN FOLDING (11)	A0A078GNH9	AT-rich interactive domain-containing protein 3	1.822	0.865523
	A0A078HMK5	PREDICTED: chaperone protein ClpD, chloroplastic	1.775	0.827819
	A0A078G203	protein decapping 5	1.771	0.824564
	A0A078GMJ6	coiled-coil domain-containing protein 12	1.764	0.818851
	A0A078HXU1	zinc finger CCCH domain-containing protein 37-like isoform	2.078	1.0552
	A0A078HU78	Eukaryotic translation initiation factor 5A	1.96	0.970854
	A0A078G817	transcriptional repressor ILP1	1.882	0.912267
	A0A078EH82	DNA-directed RNA polymerases II, IV and V subunit 6A	1.833	0.874207
	A0A078G559	mediator of RNA polymerase II transcription subunit 15-like	1.798	0.846393
	A0A078HHQ4	DEK domain-containing chromatin-associated protein 1-like	1.75	0.807355
	A0A078I1J0	RGG repeats nuclear RNA binding protein A isoform X1	1.727	0.788268
PHOTOSYNTHESIS / PHOTORESPIRATION (1)	A0A078HBR9	photosystem I reaction center subunit IV A, chloroplastic	1.773	0.826193
RESPIRATION (3)	A0A078HFC5	Succinate dehydrogenase assembly factor 4, mitochondrial OS=Brassica napus OX=3708 GN=BnaA06g25020D PE=3 SV=1	2.485	1.31325
	A0A078F6J7	Succinate dehydrogenase assembly factor 4, mitochondrial	2.476	1.30801
	A0A078JV07	Ubiquinol oxidase	2.217	1.14861
SIGNALING PATHWAY / PHYTOHORMONES (1)	A0A078HCR0	nodulin-related protein 1-like	1.709	0.773152
PLANT DEFENSE / STRESS (25)	A0A078II32	calcium-binding protein CP1	3.401	1.76596
	A0A078F3M1	ricin B-like lectin EULS3 isoform X1	1.854	0.890641
	A0A078JRC6	cysteine-rich repeat secretory protein 38	4.683	2.22743
	A0A078GUE0	late embryogenesis abundant protein 76-like isoform X1	5.334	2.41522
	A0A078ICW9	putative lipid-transfer protein DIR1	2.589	1.37239
	A0A078GMM9	stress-induced protein KIN2-like	2.533	1.34085
	A0A078GPG4	low-temperature-induced 65 kDa protein-like	2.433	1.28274
	A0A078JDT5	late embryogenesis abundant protein 46-like isoform X2	2.368	1.24367
	A0A078HNP3	Thioglucosidase	2.307	1.20602
	A0A078F464	lysM domain-containing GPI-anchored protein 2	2.201	1.13816
	A0A078F6T6	leucine-rich repeat protein 1	2.023	1.0165
	A0A078FP73	late embryogenesis abundant protein 1-like	1.945	0.95977
	A0A078FNP7	protein EARLY RESPONSIVE TO DEHYDRATION 15	1.945	0.95977
	A0A078I4R4	Reticulon-like protein	1.882	0.912267
	A0A078IUX6	probable desiccation-related protein LEA14	1.83	0.871844
	Q6JV12	late embryogenesis abundant protein	1.798	0.846393
	A0A078GQD0	late embryogenesis abundant protein 2-like	1.78	0.831877
	A0A078FJ77	heme-binding-like protein At3g10130, chloroplastic	1.757	0.813114
	Q5MY94	cold-regulated protein	1.75	0.807355
	A0A078FRD5	non-specific lipid transfer protein GPI-anchored 1	1.737	0.796598
	A0A078IWK8	hypersensitive-induced response protein 2	1.73	0.790772
	A0A078J1X3	protein SENESCENCE-ASSOCIATED GENE 21, mitochondrial [Brassica npaus]	4.009	2.00324
	A0A078H4V5	dehydrin ERD10-like	1.827	0.869477
	A0A078HJQ0	remorin	1.765	0.819668
	A0A078G1B0	heme-binding-like protein At3g10130, chloroplastic	2.335	1.22342
ROS SCAVENGING ENZYMES / REDOX HOMEOSTASIS (4)	A0A078IQG1	Peroxidase	3.194	1.67536
	A0A078I1V1	Peroxidase	2.396	1.26063
	A0A078JFT9	Glutathione transferase	1.766	0.820485
	A0A078G0Q3	thiosulfate sulfurtransferase 16, chloroplastic-like isoform	1.708	0.772308
CELL ORGANIZATION / CYTOSKELETON (5)	A0A078FR62	actin-like	2.37	1.24489
	A0A078IN40	peroxisomal and mitochondrial division factor 1-like	1.98	0.9855
	A0A078FDH7	myosin-6	1.731	0.791606
	A0A078GD47	villin-2 isoform X1	1.724	0.78576
	A0A078HS91	TSK-associating protein 1 isoform X5	2.389	1.25641
CELL CYCLE / CELL GROWTH (1)	A0A078FV61	protein AMEIOTIC 1 homolog	2.041	1.02928
OTHER FUNCTIONS (6)	A0A078H117	Ferredoxin	2.039	1.02786
	A0A078GVQ6	Ferredoxin	2.027	1.01935
	A0A078HEF6	umecyanin-like	3.687	1.88245
	A0A078HYC0	uclacyanin-3-like	2.19	1.13093
	Q6T261	Sulfotransferase	2.204	1.14012
	A0A078I1W0	nitronate monooxygenase	2.339	1.22589
UNKNOWN (18)	A0A078FZS8	protein BOLA2-like	1.727	0.788268
	A0A078FLY1	protein fluG isoform X1	1.955	0.967169
	A0A078FEJ9	titin isoform	1.73	0.790772
	A0A078IWH4	unnamed protein product	1.942	0.957543
	A0A078HSU9	cAMP-regulated phosphoprotein 19-related protein	1.71	0.773996
	A0A078HBG6	berberine bridge enzyme-like 2	1.865	0.899176
	A0A078IJ55	unnamed protein product	2.487	1.31441
	A0A078IW34	unnamed protein product	2.444	1.28924
	A0A078GE54	unnamed protein product	2.148	1.10299
	A0A078ICZ1	unnamed protein product	1.951	0.964214
	A0A078J2X0	unnamed protein product	1.903	0.928276
	A0A078JSD8	unnamed protein product	1.902	0.927517
	A0A078FV19	unnamed protein product	1.836	0.876566
	A0A078GVU9	unnamed protein product	1.816	0.860764
	A0A078FC70	unnamed protein product	1.73	0.790772
	A0A078JKD5	unnamed protein product	1.727	0.788268
	A0A078JAA9	unnamed protein product	1.712	0.775683
	A0A078GPW5	unnamed protein product	1.71	0.773996

## Sheet: under-accumulated proteins
Table S5: Under-accumulated proteins in shoots after 24h of RL treatment by root absorption
Functional class	Accession (Uniprot)	Description (according to Uniprot)	Abundance ratio (Root absorption 24h vs Control 24h)	Fold Change (Log2 value)
LIPID METABOLISM (1)	A0A078FCI9	linolenate hydroperoxide lyase, chloroplastic	0.521	-0.940645
SECONDARY METABOLISM (3)	E7CZX3	lycopene beta cyclase, chloroplastic-like	0.514	-0.96016
	A0A078G858	flavonol synthase/flavanone 3-hydroxylase	0.569	-0.813499
	A0A078FK25	carotene epsilon-monooxygenase, chloroplastic-like	0.519	-0.946194
AMINO ACID METABOLISM (2)	A0A078GPZ4	4-hydroxy-tetrahydrodipicolinate synthase	0.487	-1.03801
	A0A078GVA3	carbamoyl-phosphate synthase small chain, chloroplastic	0.387	-1.36959
NUCLEOTIDE METABOLISM (3)	A0A078IWI0	phosphomethylpyrimidine synthase, chloroplastic	0.442	-1.17788
	A0A078J4V5	Uracil phosphoribosyltransferase	0.557	-0.844251
	A0A078H4T1	Phosphoribosylaminoimidazolesuccinocarboxamide synthase	0.539	-0.891643
CARBOHYDRATES & ENERGY METABOLISM (4)	A0A078JMR1	Pyruvate kinase	0.577	-0.793357
	A0A078FEH0	Alpha-amylase	0.57	-0.810966
	A0A078HVW3	Fructose-bisphosphate aldolase	0.452	-1.14561
	A0A078JJU5	Probable 6-phosphogluconolactonase	0.535	-0.902389
SIGNAL TRANSDUCTION (2)	A0A078DAZ5	serine/threonine protein phosphatase 2A regulatory subunit	0.561	-0.833927
	A0A078JRJ1	serine/threonine-protein phosphatase 2A 65 kDa regulatory protein	0.516	-0.954557
PROTEIN MODIFICATION / DEGRADATION (2)	A0A078JA18	6S proteasome non-ATPase regulatory subunit 8 homolog	0.485	-1.04394
	A0A078HVF5	Hydroxymethylbilane synthase	0.478	-1.06492
TRANSPORT (5)	A0A078I9K7	ABC transporter F family member 5	0.569	-0.813499
	A0A078HDG1	mitochondrial dicarboxylate/tricarboxylate transporter DTC-like	0.563	-0.828793
	A0A078I504	Mitochondrial pyruvate carrier	0.551	-0.859876
	A0A078F101	chloroplastic import inner membrane translocase subunit	0.491	-1.02621
	A0A078H0J8	Importin subunit alpha	0.452	-1.14561
DNA/RNA BINDING / TRANSCRIPTION / TRANSLATION / PROTEIN FOLDING (8)	A0A078G326	60S ribosomal protein L18-2-like	0.556	-0.846843
	A0A078FD91	protein BTR1 isoform X	0.545	-0.875672
	A0A078I3B3	ATP-dependent DNA helicase	0.514	-0.96016
	A0A078G5H7	guanine nucleotide-binding protein subunit beta-like protein	0.497	-1.00868
	A0A078F4H0	60S ribosomal protein L4-1-like	0.496	-1.01159
	A0A078H3N0	elongation factor 2-like	0.453	-1.14242
	A0A078JNY2	DNA damage-binding protein 1a-like	0.452	-1.14561
	A0A078HK88	rRNA adenine N(6)-methyltransferase	0.365	-1.45403
PHOTOSYNTHESIS / PHOTORESPIRATION (2)	A0A078I8Z6	Chlorophyll a-b binding protein, chloroplastic	0.566	-0.821126
	A0A078HMF9	PSI subunit V	0.513	-0.962969
PLANT DEFENSE / STRESS (1)	A0A078HDD3	probable plastid-lipid-associated protein 8, chloroplastic	0.518	-0.948976
CELL ORGANIZATION / CYTOSKELETON (1)	A0A078FWH4	protein DCL homolog, chloroplastic	0.469	-1.09234
CELL CYCLE / CELL GROWTH (3)	A0A078ISC0	protein RETICULATA-RELATED 4, chloroplastic-like	0.519	-0.946194
	A0A078FW31	7-methyl-GTP pyrophosphatase-like	0.5	-1
	A0A078FIR5	MOB kinase activator-like 1A	0.472	-1.08314
CELL WALL METABOLISM / CELL WALL RELATED PROTEINS (4)	A0A078H6P7	Xyloglucan endotransglucosylase/hydrolase	0.552	-0.85726
	A0A078F5R5	Xyloglucan endotransglucosylase/hydrolase	0.528	-0.92139
	A0A078F857	Pectin acetylesterase	0.481	-1.05589
	A0A078GH88	Pectate lyase	0.369	-1.43831
OTHER FUNCTIONS (2)	A0A078IC76	Thiamine thiazole synthase, chloroplastic	0.369	-1.43831
	A0A078GUA1	Thiamine thiazole synthase, chloroplastic	0.348	-1.52284
UNKNOWN (2)	A0A078H4N9	Flavin-containing monooxygenase OS=Brassica napus OX=3708 GN=BnaC09g13360D PE=3 SV=1	0.426	-1.23107
	A0A078FSG7	unnamed protein product	0.572	-0.805913
