# Supplementary material for: Impact of Rhamnolipids (RLs), Natural Defense Elicitors, on Shoot and Root Proteomes of Brassica napus by a Tandem Mass Tags (TMTs) Labeling Approach
Source: Int J Mol Sci. 2023 Jan 25;24(3):2390. doi: 10.3390/ijms24032390 (PMC9916879; doi:10.3390/ijms24032390)
Supplement: Supplementary file 1 [file ijms-24-02390-s001.zip › tableS6_roots_rootabsorption_24h.xlsx]

## Sheet: over-accumulated proteins
Table S6: Over-accumulated proteins in roots after 24h of RL treatment by root absorption
Functional class	Accession (Uniprot)	Description (according to Uniprot)	Abundance ratio (Root absorption 24h vs Control 24h)	Fold Change (Log2 value)
AMINO ACID METABOLISM (3)	A0A078FPS1	Indole-3-glycerol-phosphate synthase	2.103	1.07245
	A0A078GC95	Low-specificity L-threonine aldolase 1	3.344	1.74157
	A0A078J5F8	Branched-chain-amino-acid aminotransferase	1.986	0.989866
LIPID METABOLISM (3)	A0A078IZV0	GDSL esterase/lipase APG	2.016	1.0115
	A0A078F5W0	GDSL esterase/lipase At5g14450-like	1.968	0.97673
	A0A078HIJ4	GDSL esterase/lipase At1g54020-like (predicted)	3.011	1.59024
SECONDARY METABOLISM (17)	A0A078HFS6	Isoflavone reductase homolog P3	4.207	2.07279
	A0A078JLX5	Phenylalanine ammonia-lyase	3.715	1.89336
	A0A078H780	Dirigent protein	3.537	1.82253
	A0A078G1H5	Phenylalanine ammonia-lyase	2.893	1.53257
	A0A078F5F6	Phenylalanine ammonia-lyase	2.641	1.40108
	A0A078FZ39	Phenylalanine ammonia-lyase	2.542	1.34596
	A0A078IYY9	Gamma-glutamyl peptidase 1-like	2.845	1.50843
	A0A078H851	Indole glucosinolate O-methyltransferase 4-like	2.709	1.43776
	A0A078I5Q4	Isoflavone reductase homolog P3	7.103	2.82843
	A0A078JG98	flavonoid 3'-monooxygenase CYP75B137	3.388	1.76043
	A0A078JMJ5	Cinnamoyl-CoA reductase 1	1.86	0.895303
	A0A078FKJ1	Putative caffeoyl-CoA O-methyltransferase At1g67980	1.825	0.867896
	A0A078HIJ8	UDP-glycosyltransferase 73B5	2.784	1.47716
	A0A078FLM6	UDP-glycosyltransferase 73B5-like	3.396	1.76384
	A0A078JJH5	UDP-glycosyltransferase 73B1-like	2.409	1.26843
	A0A078G1N7	Cytosolic sulfotransferase 17	2.11	1.07724
	A0A078HFP5	Adenylyl-sulfate kinase	2.094	1.06626
CARBOHYDRATES & ENERGY METABOLISM (3)	A0A078GX32	Beta-fructofuranosidase	4.893	2.29072
	A0A078FGM1	Fructose-bisphosphate aldolase	2.015	1.01078
	A0A078GCE2	Aldose 1-epimerase	1.938	0.954569
PHOTOSYNTHESIS / PHOTORESPIRATION (10)	A0A078JLI7	Photosystem I reaction center subunit VI, chloroplastic	2.082	1.05797
	A0A078INP6	PGR5-like protein 1B, chloroplastic	1.971	0.978928
	A0A078ITU8	Ribulose bisphosphate carboxylase small subunit	2.124	1.08678
	A0A078G7F6	Chlorophyll a-b binding protein, chloroplastic	2.013	1.00935
	A0A078I8Z6	Chlorophyll a-b binding protein, chloroplastic	2.011	1.00791
	A0A078IUI6	Chlorophyll a-b binding protein, chloroplastic	1.967	0.975997
	A0A078ICK1	Chlorophyll a-b binding protein, chloroplastic	1.864	0.898402
	A0A078EKT7	Photosystem II CP43 reaction center protein-like (predicted)	2.189	1.13027
	A0A078HF58	Photosystem II 22 kDa protein, chloroplastic	2.156	1.10836
	A0A078H874	BnaC04g29390D protein	1.906	0.930548
RESPIRATION (2)	A0A078FB75	Ubiquinol oxidase	2.564	1.3584
	A0A078DES1	Malate dehydrogenase	2.131	1.09153
DNA/RNA BINDING / TRANSCRIPTION / TRANSLATION / PROTEIN FOLDING (10)	A0A078I917	RNA-binding protein Y14	2.83	1.5008
	A0A078GZE1	CCT-theta	2.847	1.50944
	A0A078FXJ0	60S ribosomal protein L2, mitochondrial	4.488	2.16607
	A0A078FAG6	Peptidyl-prolyl cis-trans isomerase	2.16	1.11103
	A0A078E1D6	50S ribosomal protein L2, chloroplastic	2.046	1.03281
	A0A078G5S9	4-hydroxy-4-methyl-2-oxoglutarate aldolase	2.015	1.01078
	A0A078GB41	Nuclear cap-binding protein subunit 2	1.81	0.85599
	A0A078JEC8	Chloroplast stem-loop binding protein of 41 kDa b	1.981	0.986229
	A0A078F515	Protein RISC-INTERACTING CLEARING 3'-5' EXORIBONUCLEASE 1	1.914	0.936591
	A0A078GVN5	THO complex subunit 7B	1.828	0.870266
SIGNAL TRANSDUCTION (3)	A0A078I1P5	Probable LRR receptor-like serine/threonine-protein kinase At1g56130	2.005	1.0036
	A0A078J000	Probable LRR receptor-like serine/threonine-protein kinase At1g56130	2.504	1.32423
	A0A078IL46	Probable inactive serine/threonine-protein kinase fnkC	2.087	1.06143
SIGNALING PATHWAY / PHYTOHORMONES (4)	A0A078FIY9	1-aminocyclopropane-1-carboxylate oxidase	2.062	1.04404
	A0A078JEJ1	Farnesoic acid carboxyl-O-methyltransferase-like	4.972	2.31383
	A0A078FR63	12-oxophytodienoate reductase 1	9.13	3.19061
	A0A078I7U4	12-oxophytodienoate reductase 1	2.178	1.123
TRANSPORT (8)	A0A078J340	Non-specific lipid-transfer protein	4.36	2.12433
	Q9ZSL7	Non-specific lipid-transfer protein	1.975	0.981853
	A0A078FM79	Trans-Golgi network-localized SYP41-interacting protein 1 isoform X1	12.753	3.67276
	A0A078F5I1	Outer envelope pore protein 16-2, chloroplastic-like (predicted)	2.217	1.14861
	A0A078GL74	Mitochondrial import receptor subunit TOM40-1	1.802	0.849599
	A0A078G836	atpF gene product	1.76	0.815575
	A0A078I3M5	mitochondrial import inner membrane translocase subunit TIM10	2.451	1.29337
	A0A078IU51	V-type proton ATPase subunit a	1.798	0.846393
PLANT DEFENSE / STRESS (22)	A0A078IQJ7	17.6 kDa class I heat shock protein 2-like	2.872	1.52206
	A0A078HV79	Pathogenesis-related protein PR-4B-like (predicted)	4.101	2.03598
	A0A078ITL7	Thaumatin-like protein 1	2.492	1.3173
	A0A078H1K2	LysM domain-containing GPI-anchored protein 2	2.461	1.29924
	A0A078FFW4	Pathogenesis-related protein PR-1-like (predicted)	2.334	1.2228
	A0A078FB92	Hypersensitive-induced response protein 2	2.25	1.16993
	A0A078GCQ3	Protein DJ-1 homolog A-like	2.169	1.11703
	A0A078F464	LysM domain-containing GPI-anchored protein 2	2.123	1.0861
	A0A078GQD0	Late embryogenesis abundant protein 2-like	2.047	1.03351
	A0A078JRC9	Deaminated glutathione amidase, chloroplastic/cytosolic	1.855	0.891419
	A0A078GBC8	Protein SRC2 homolog (predicted)	2.247	1.168
	A0A078H417	Protein SRC2 homolog (predicted)	1.847	0.885184
	A0A078IUM9	Ankyrin repeat-containing protein BDA1	10.562	3.40081
	C3S7H3	Probable peroxygenase 3	2.048	1.03422
	Q6T261	Cytosolic sulfotransferase 12-like	3.024	1.59646
	A0A078INY0	NADPH--cytochrome P450 reductase	2.248	1.16864
	A0A078JRC6	Cysteine-rich repeat secretory protein 38	3.814	1.9313
	A0A078GZR9	Glucan endo-1,3-beta-D-glucosidase	1.895	0.922198
	A0A078I819	Glucan endo-1,3-beta-D-glucosidase	1.762	0.817214
	A0A078IU37	Thioglucosidase	2.088	1.06212
	A0A078I2G0	Basic endochitinase CHB4	3.126	1.64432
	A0A078JJ29	Endochitinase At2g43590-like	2.035	1.02503
ROS SCAVENGING ENZYMES / REDOX HOMEOSTASIS (17)	A0A078IWI1	Peroxidase	3.229	1.69109
	A0A078FU46	Glutathione transferase	4.445	2.15218
	A0A078J5T6	Glutathione transferase	2.63	1.39506
	A0A078FP37	Glutathione transferase	3.359	1.74803
	A0A078FYG7	Glutathione transferase	2.993	1.58159
	A0A078HKX7	Glutathione transferase	2.604	1.38073
	A0A078F449	Peroxidase	2.549	1.34993
	A0A078GM52	Glutathione transferase	2.273	1.1846
	A0A078IQG1	Peroxidase	2.2	1.1375
	A0A078GWM6	Catalase	2.14	1.09761
	A0A078G074	Peroxidase	2.138	1.09626
	A0A078H2Z1	Catalase	2.06	1.04264
	A0A078IAQ9	Peroxidase	1.963	0.97306
	A0A078IZA1	Peroxidase	1.945	0.95977
	A0A078IHM0	Glutathione hydrolase	1.897	0.92372
	A0A078ITF2	Peroxidase	1.851	0.888305
	A0A078GBK2	Thioredoxin reductase	1.768	0.822118
CELL WALL METABOLISM / CELL WALL RELATED PROTEINS (11)	A0A078J8V9	Xyloglucan endotransglucosylase/hydrolase	3.707	1.89025
	A0A078J2X9	Pectate lyase	1.903	0.928276
	A0A078GBQ3	Expansin	2.502	1.32308
	A0A078GRZ7	Pectinesterase	2.197	1.13553
	A0A078HNZ7	Pectinesterase	2.155	1.10769
	A0A078FAL5	Expansin	2.035	1.02503
	A0A078JEV7	Expansin	1.992	0.994218
	A0A078F6U7	Alpha-xylosidase 1	2.273	1.1846
	A0A078HAP6	Beta-D-xylosidase 1	2.255	1.17313
	A0A078HFJ5	Pectinesterase inhibitor 12-like	1.918	0.939603
	A0A078GI18	Cellulose synthase-like protein E1	1.88	0.910733
CELL CYCLE / CELL GROWTH (1)	A0A078ISC0	Protein RETICULATA-RELATED 4, chloroplastic-like	1.898	0.92448
OTHER FUNCTIONS (8)	A0A078H7E5	Purple acid phosphatase	1.822	0.865523
	A0A078INI9	Sulfotransferase	2.393	1.25882
	A0A078GF05	Carbonic anhydrase	1.891	0.919149
	A0A078I2K1	Germin-like protein 1	1.907	0.931305
	A0A078FPH6	Putative methyltransferase	2.252	1.17121
	A0A078GW60	Probable carboxylesterase 120	2.126	1.08814
	A0A078I1W0	Nitronate monooxygenase	2.284	1.19156
	A0A078H9H4	Probable aldo-keto reductase 6	2.044	1.0314
UNKNOWN (10)	A0A078IW34	BnaCnng24580D protein	2.47	1.30451
	A0A078IX79	(rape) hypothetical protein	2.273	1.1846
	A0A078G0C3	Uncharacterized isomerase BH0283-like	3.863	1.94972
	A0A078HVV3	BnaC06g30610D protein	2.255	1.17313
	A0A078FSV0	Berberine bridge enzyme-like 7	2.161	1.1117
	A0A078F8A2	Berberine bridge enzyme-like 12	2.128	1.0895
	A0A078G380	BnaA09g04540D protein	2.108	1.07587
	A0A078FLL6	BnaC04g42980D protein	2.099	1.0697
	A0A078FYC0	BnaA01g23700D protein	1.988	0.991318
	A0A078HBG6	Berberine bridge enzyme-like 2	1.763	0.818032

## Sheet: under-accumulated proteins
Table S6: Under-accumulated proteins in roots after 24h of RL treatment by root absorption
Functional class	Accession (Uniprot)	Description (according to Uniprot)	Abundance ratio (Root absorption 24h vs Control 24h)	Fold Change (Log2 value)
LIPID METABOLISM (2)	A0A078HBR4	Biotin carboxylase	0.454	-1.13924
	A0A078GJ80	Sterol 3-beta-glucosyltransferase UGT80A2	0.517	-0.951764
SECONDARY METABOLISM (4)	A0A078HMW3	Flavonol synthase 3-like	0.464	-1.1078
	A0A078IWE0	Xanthotoxin 5-hydroxylase CYP82C4	0.365	-1.45403
	A0A078GWF0	Flavone 3'-O-methyltransferase 1	0.321	-1.63935
	A0A078GB10	Feruloyl CoA ortho-hydroxylase 1-like	0.248	-2.01159
CARBOHYDRATES & ENERGY METABOLISM (3)	A0A078HKJ8	Phosphoenolpyruvate carboxykinase (ATP)	0.142	-2.81604
	A0A078IXV3	GDP-mannose 4,6-dehydratase	0.314	-1.67116
	A0A078GF28	Probable fructokinase-1	0.348	-1.52284
PHOTOSYNTHESIS / PHOTORESPIRATION (1)	A0A078FJZ1	ubiquinol-cytochrome c reductase complex 6.7 kDa protein	0.389	-1.36216
RESPIRATION (6)	A0A078HW36	Isocitrate dehydrogenase [NAD] subunit, mitochondrial	0.145	-2.78588
	A0A078E3K5	Cytochrome c oxidase subunit 5C	0.416	-1.26534
	A0A078H686	Phosphoenolpyruvate carboxylase 3-like	0.469	-1.09234
	A0A078GIL9	Probable cytochrome c oxidase subunit 5C-1	0.466	-1.1016
	A0A078IST7	Cytochrome c oxidase subunit 6a, mitochondrial	0.462	-1.11404
	A0A078H060	Succinate dehydrogenase subunit 6, mitochondrial	0.263	-1.92687
DNA/RNA BINDING / TRANSCRIPTION / TRANSLATION / PROTEIN FOLDING (39)	A0A078JK66	Peptidylprolyl isomerase	0.456	-1.13289
	A0A078GXX4	Histone H2A	0.335	-1.57777
	A0A078F439	60S ribosomal protein L13	0.515	-0.957356
	A0A078GF61	Pre-mRNA-processing factor 19	0.508	-0.9771
	A0A078IY55	Protein disulfide-isomerase	0.498	-1.00578
	A0A078G2S9	Histone H2A	0.493	-1.02034
	A0A078IMH0	Peptidylprolyl isomerase	0.478	-1.06492
	A0A078HN04	Eukaryotic translation initiation factor 3 subunit J	0.464	-1.1078
	A0A078HCQ8	Histone H2A OS=Brassica napus	0.399	-1.32554
	A0A078I9R7	Histone H2A OS=Brassica napus	0.379	-1.39973
	A0A078J5T0	50S ribosomal protein L7/L12	0.507	-0.979942
	A0A078GQ75	DEAD-box ATP-dependant RNA helicase 6	0.501	-0.997117
	A0A078GVX6	Histone H1.2 (predicted) OS=Brassica napus	0.498	-1.00578
	A0A078H766	Peptidyl-prolyl cis-trans isomerase-like 1 (predicted)	0.497	-1.00868
	A0A078HV03	Zinc finger CCCH domain-containing protein	0.494	-1.01742
	A0A078BZS7	RNA polymerase II transcriptional coactivator KIWI	0.492	-1.02327
	A0A078HY34	RGG repeats nuclear RNA binding protein C-like	0.483	-1.0499
	A0A078GMJ6	Coiled-coil domain-containing protein 12	0.48	-1.05889
	A0A078HLX0	SNW/SKI-interacting protein-like	0.478	-1.06492
	A0A078HGP9	Prolyl-tRNA editing protein ProX	0.478	-1.06492
	A0A078IMF0	Nascent polypeptide-associated complex subunit alpha-like protein 1	0.466	-1.1016
	A0A078JQD9	Nuclear RNA binding protein (putative)	0.465	-1.1047
	A0A078ITT9	Multiprotein-binding factor 1b	0.455	-1.13606
	A0A078H7W4	RGG repeats nuclear RNA binding protein C-like	0.454	-1.13924
	A0A078HY47	Glycine-rich RNA-binding protein 10 (predicted)	0.453	-1.14242
	A0A078JHC6	High mobility group B protein 3	0.45	-1.152
	A0A078DIZ0	40S ribosomal protein S20-2	0.448	-1.15843
	A0A078F7T5	La-related protein 1A-like	0.447	-1.16165
	A0A078HX59	Glycine-rich RNA-binding protein 10-like	0.439	-1.18771
	A0A078GLT7	DNA-binding protein DDB_G0278111	0.433	-1.20756
	A0A078GBY2	40S ribosomal protein S2-2	0.427	-1.22769
	A0A078IBV1	Glycine-rich RNA-binding protein 2, mitochondrial-like	0.422	-1.24469
	A0A078IE98	Upstream activation factor subunit UAF30-like	0.403	-1.31115
	A0A078FBQ2	Protein MODIFIER OF SNC1 11-like	0.398	-1.32916
	A0A078F7L9	Chromatin structure-remodeling complex protein SYD-like	0.397	-1.33279
	A0A078IIQ8	Upstream activation factor subunit UAF30	0.364	-1.45799
	A0A078I150	RNA polymerase II degradation factor 1 isoform X3	0.359	-1.47794
	A0A078JDE3	Centromere protein F	0.299	-1.74178
	A0A078HAY9	Polyadenylate-binding protein RBP45B isoform X1	0.01	-6.64386
PROTEIN MODIFICATION / DEGRADATION (5)	A0A078H372	26S proteasome non-ATPase regulatory subunit 2 homolog	0.489	-1.03209
	A0A078FKN6	Proteasome endopeptidase complex	0.373	-1.42275
	A0A078FIZ8	26S proteasome non-ATPase regulatory subunit 4 homolog	0.467	-1.09851
	A0A078GVL4	Prolyl 4-hydroxylase 5	0.497	-1.00868
	A0A078G3J4	Protein DPM2-like	0.443	-1.17462
SIGNAL TRANSDUCTION (3)	A0A078GZ57	Serine/threonine-protein phosphatase 6 regulatory subunit 3-like	0.468	-1.09542
	A0A078ISW0	Protein PHLOEM PROTEIN 2-LIKE A6	0.282	-1.82623
	A0A078HMS0	Probable inactive receptor kinase AT5G16590	0.466	-1.1016
SIGNALING PATHWAY / PHYTOHORMONES (4)	A0A078J3E5	1-aminocyclopropane-1-carboxylate oxidase 1-like	0.488	-1.03505
	A0A078HKF1	1-aminocyclopropane-1-carboxylate oxidase 5	0.402	-1.31473
	A0A078HU47	1-aminocyclopropane-1-carboxylate oxidase 5	0.395	-1.34008
	A0A078FNI3	Probable inactive receptor kinase AT1G27190	0.376	-1.4112
TRANSPORT (21)	A0A078FBJ4	MD-2-related lipid-recognition protein 3-like	0.516	-0.954557
	A0A078J4W4	Potassium transporter	0.463	-1.11092
	A0A078JQJ3	Protein transport protein Sec61 subunit beta	0.448	-1.15843
	A0A078H0L0	Brefeldin A-inhibited guanine nucleotide-exchange protein 5	0.487	-1.03801
	A0A078H5J4	VAMP-like protein YKT61	0.462	-1.11404
	Q9XHG6	Aquaporin PIP2-2-like	0.446	-1.16488
	A0A078GC81	K+-H+ exchange-like protein	0.437	-1.19429
	A0A078H6H6	ATP synthase subunit epsilon, mitochondrial	0.37	-1.4344
	A0A078J2Z4	Aquaporin PIP2-1	0.363	-1.46196
	A0A078IWX7	Outer envelope pore protein 16-3, chloroplastic/mitochondrial	0.351	-1.51046
	A0A078IA75	Ras-related RABG2-like	0.346	-1.53116
	A0A078IW64	Probable aquaporin PIP2-4	0.345	-1.53533
	A0A078GHL0	Sodium/calcium exchanger NCL-like	0.345	-1.53533
	A0A078H7R8	Probable inorganic phosphate transporter 1-3	0.294	-1.76611
	A0A078G2U9	Sugar transport protein 1-like	0.285	-1.81097
	A0A078JSF8	Non-specific lipid-transfer protein 2	0.22	-2.18442
	A0A078I0I6	Probable inorganic phosphate transporter 1-3	0.174	-2.52284
	A0A078JRS5	V-type proton ATPase subunit G	0.444	-1.17137
	A0A078INX4	Plasma membrane ATPase	0.384	-1.38082
	A0A078G1C3	Vacuolar ATPase assembly integral membrane protein VMA21 homolog	0.333	-1.58641
	A0A078JPG2	Plasma membrane ATPase (Fragment)	0.272	-1.87832
PLANT DEFENSE / STRESS (21)	A0A078GFL6	MLO-like protein	0.368	-1.44222
	A0A078FHL0	MLP-like protein	0.49	-1.02915
	Q7XYW5	Late embryogenesis abundant protein AT5G17165	0.486	-1.04097
	Q69BP4	Dehydrin ERD10-like	0.44	-1.18442
	A0A078JG02	MLP-like protein 34	0.437	-1.19429
	A0A078H4V5	Dehydrin ERD10-like	0.433	-1.20756
	A0A078GDP2	MLP-like protein 31	0.433	-1.20756
	A0A078FUH4	Ras-related protein RABG3e	0.425	-1.23447
	A0A078JPB7	Kunitz trypsin inhibitor 4-like	0.42	-1.25154
	A0A078GD98	Heat shock protein 90-2-like (predicted)	0.416	-1.26534
	A0A078H6I7	Binding partner of ACD11 1-like	0.413	-1.27579
	A0A078JLP0	Dehydrin ERD14	0.404	-1.30757
	A0A078JQB1	Dehydrin ERD14	0.332	-1.59074
	A0A078FJJ1	Putative lipid-transfer protein DIR1	0.321	-1.63935
	A0A078IJ10	MLP-like protein 328	0.292	-1.77596
	A0A078JM15	MD-2-related lipid-recognition protein ROSY1-like	0.267	-1.90509
	A0A078J1X3	Protein SENESCENCE-ASSOCIATED GENE 21, mitchondrial (predicted)	0.256	-1.96578
	A0A078IIX7	Plasma membrane-associated cation-binding protein 1	0.255	-1.97143
	A0A078IJ98	Plasma membrane-associated cation-binding protein 1	0.231	-2.11404
	A0A078JTG3	Selenium-binding protein 1	0.467	-1.09851
	A0A078GCX2	Protein HIGH ARSENIC CONTENT 1, mitochondrial	0.345	-1.53533
ROS SCAVENGING ENZYMES / REDOX HOMEOSTASIS (4)	A0A078I5N0	Peroxidase	0.447	-1.16165
	A0A078HCC2	Peroxidase	0.249	-2.00578
	A0A078JV23	selT-like protein	0.426	-1.23107
	A0A078IY70	Thioredoxin H5	0.4	-1.32193
CELL WALL METABOLISM / CELL WALL RELATED PROTEINS (2)	A0A078FX64	Expansin-B3	0.412	-1.27928
	A0A078IJ50	Pectin acetylesterase 12 (predicted)	0.368	-1.44222
CELL ORGANIZATION / CYTOSKELETON (7)	A0A078HDP7	Profilin	0.488	-1.03505
	A0A078FBJ6	Tubulin-specific chaperone A	0.468	-1.09542
	A0A078IP74	Protein SPIRAL 1	0.508	-0.9771
	A0A078FMB9	Protein WVD2-like 5	0.494	-1.01742
	A0A078I2A2	Myosin-3	0.45	-1.152
	A0A078IMC5	Actin-depolymerizing factor 8 (predicted)	0.438	-1.191
	A0A078IK64	Protein TONNEAU 1a	0.368	-1.44222
CELL CYCLE / CELL GROWTH (6)	A0A078FL31	Plant UBX domain-containing protein 1	0.491	-1.02621
	A0A078I9J7	WPP domain-containing protein 2	0.457	-1.12973
	A0A078GSB0	Rho GDP-dissociation inhibitor 1	0.439	-1.18771
	A0A078FVU9	WPP domain-containing protein 2	0.438	-1.191
	A0A078HKY5	GFR1-interacting factor 2-like	0.423	-1.24127
	A0A078JLA6	Patellin-2-like	0.308	-1.699
OTHER FUNCTIONS (7)	A0A078IL44	Sulfotransferase	0.505	-0.985645
	A0A078FK82	Putative gamma-glutamylcyclotransferase	0.505	-0.985645
	A0A078JI16	Membrane protein of ER body 1	0.506	-0.982791
	A0A078FRQ8	Dormancy-associated protein homolog 1	0.49	-1.02915
	A0A078F6V8	Ran-binding protein 1 a-like	0.489	-1.03209
	A0A078G0Q3	Thiosulfate sulfutransferase 16, chloroplastic-like isoform X1	0.449	-1.15521
	A0A078DW94	Transmembrane ascorbate ferrireductase 1	0.192	-2.38082
UNKNOWN (25)	A0A078FQ32	BnaA10g08620D protein	0.506	-0.982791
	A0A078HSU9	(rape) hypothetical protein	0.501	-0.997117
	A0A078HBX0	BnaC03g59510D protein	0.5	-1
	A0A078HVB5	BnaA01g32150D protein	0.5	-1
	A0A078II94	BnaC01g43460D protein	0.494	-1.01742
	A0A078FXE1	(rape) hypothetical protein	0.492	-1.02327
	A0A078H1B6	(rape) hypothetical protein	0.49	-1.02915
	A0A078ILX3	Protein usf	0.483	-1.0499
	A0A078GNM5	BnaA02g18790D protein	0.481	-1.05589
	A0A078GZJ0	BnaAnng04120D protein	0.474	-1.07704
	A0A078IV22	BnaAnng12740D protein	0.472	-1.08314
	A0A078HNY6	BnaC07g07150D protein	0.47	-1.08927
	A0A078HYN5	BnaA04g20260D protein	0.47	-1.08927
	A0A078GUJ8	(rape) hypothetical protein	0.457	-1.12973
	A0A078FFP5	BnaC03g57610D protein	0.449	-1.15521
	A0A078ICL2	(rape) hypothetical protein	0.449	-1.15521
	A0A078JHY2	(rape) hypothetical protein	0.448	-1.15843
	A0A078JRH4	BnaCnng67090D protein	0.435	-1.20091
	A0A078HJ63	BnaC08g09690D protein	0.405	-1.30401
	A0A078JS55	BnaA10g29050D protein	0.38	-1.39593
	A0A078GEA6	BnaC04g49600D protein	0.36	-1.47393
	A0A078G6S9	(rape) hypothetical protein	0.348	-1.52284
	A0A078G7Q5	BnaA08g24930D protein	0.347	-1.52699
	A0A078F8G4	BnaA05g11760D protein	0.275	-1.8625
	A0A078GKI8	BnaC09g32830D protein	0.249	-2.00578
