# Supplementary material for: Impact of Rhamnolipids (RLs), Natural Defense Elicitors, on Shoot and Root Proteomes of Brassica napus by a Tandem Mass Tags (TMTs) Labeling Approach
Source: Int J Mol Sci. 2023 Jan 25;24(3):2390. doi: 10.3390/ijms24032390 (PMC9916879; doi:10.3390/ijms24032390)
Supplement: Supplementary file 1 [file ijms-24-02390-s001.zip › tableS7_shoots_foliarspray_7h.xlsx]

## Sheet: over-accumulated proteins
Table S7: Over-accumulated proteins in shoots after 7h of RL treatment by foliar spray
Functional class	Accession (Uniprot)	Description (according to Uniprot)	Abundance ratio (Foliar spray 7h vs Control 7h)	Fold Change (Log2 value)
PHOTOSYNTHESIS / PHOTORESPIRATION (2)	A0A078I3N7	Chlorophyll a-b binding protein, chloroplastic	1.942	0.957543
	A0A078HY18	Ferredoxin--NADP reductase, chloroplastic	1.966	0.975263
DNA/RNA BINDING / TRANSCRIPTION / TRANSLATION / PROTEIN FOLDING (1)	A0A078IJV5	40S ribosomal protein S10-1	2.352	1.23389
TRANSPORT (1)	A0A078HDX2	Non-specific lipid-transfer protein	2.537	1.34312

## Sheet: under-accumulated proteins
Table S7: Under-accumulated proteins in shoots after 7h of RL treatment by foliar spray
Functional class	Accession (Uniprot)	Description (according to Uniprot)	Abundance ratio (Foliar spray 7h vs Control 7h)	Fold Change (Log2 value)
none
