# Supplementary material for: Impact of Rhamnolipids (RLs), Natural Defense Elicitors, on Shoot and Root Proteomes of Brassica napus by a Tandem Mass Tags (TMTs) Labeling Approach
Source: Int J Mol Sci. 2023 Jan 25;24(3):2390. doi: 10.3390/ijms24032390 (PMC9916879; doi:10.3390/ijms24032390)
Supplement: Supplementary file 1 [file ijms-24-02390-s001.zip › tableS8_roots_foliarspray_7h.xlsx]

## Sheet: over-accumulated proteins
Table S8: Over-accumulated proteins in roots after 7h of RL treatment by foliar spray
Functional class	Accession (Uniprot)	Description (according to Uniprot)	Abundance ratio (Foliar spray 7h vs Control 7h)	Fold Change (Log2 value)
SECONDARY METABOLISM (1)	A0A078GB10	feruloyl CoA ortho-hydroxylase 1-like	5.996	2.584
PROTEIN MODIFICATION / DEGRADATION (1)	A0A078F8J2	Dolichyl-diphosphooligosaccharide--protein glycosyltransferase subunit 1	1.968	0.97673
TRANSPORT (5)	A0A078FUJ4	EH domain-containing protein 2 isoform X1	2.289	1.19472
	A0A078EQE4	Non-specific lipid-transfer protein	1.991	0.993493
	A0A078FM79	trans-Golgi network-localized SYP41-interacting protein 1.	1.836	0.876566
	A0A078HLQ4	transmembrane emp24 domain-containing protein	1.769	0.822934
	A0A078J340	Non-specific lipid-transfer protein	1.753	0.809826
DNA/RNA BINDING / TRANSCRIPTION / TRANSLATION / PROTEIN FOLDING (2)	A0A078FAG6	Peptidyl-prolyl cis-trans isomerase	2.127	1.08882
	A0A078JRF9	60S ribosomal protein L3-2	1.838	0.878137
SIGNALING PATHWAY / PHYTOHORMONES (1)	A0A078JEJ1	farnesoic acid carboxyl-O-methyltransferase-like	1.857	0.892974
PLANT DEFENSE / STRESS (5)	A0A078IU37	Thioglucosidase	1.95	0.963474
	A0A078GQD0	late embryogenesis abundant protein 2-like	1.803	0.850399
	A0A078HJD1	short-chain dehydrogenase reductase 3b isoform X	1.723	0.784923
	A0A078FJ41	glycine-rich RNA-binding protein 10-like	1.717	0.77989
	A0A078J5Z4	glycine-rich RNA-binding protein GRP1A isoform X1	1.715	0.778209
CELL ORGANIZATION / CYTOSKELETON (1)	A0A078F5V6	actin-related protein 5	1.913	0.935837
CELL WALL METABOLISM / CELL WALL RELATED PROTEINS (1)	A0A078F739	Cellulose synthase	2.009	1.00648
OTHER FUNCTIONS (1)	A0A078HX67	Sulfotransferase	1.713	0.776525
UNKNOWN (2)	A0A078JJZ7	unnamed protein product	1.832	0.87342
	A0A078I0Y7	unnamed protein product	1.75	0.807355

## Sheet: under-accumulated proteins
Table S8: Under-accumulated proteins in roots after 7h of RL treatment by foliar spray
Functional class	Accession (Uniprot)	Description (according to Uniprot)	Abundance ratio (Foliar spray 7h vs Control 7h)	Fold Change (Log2 value)
SECONDARY METABOLISM (1)	A0A078FTW4	probable 2-oxoglutarate-dependent dioxygenase AOP1	0.388	-1.36587
PROTEIN MODIFICATION / DEGRADATION (2)	A0A078I0B7	puromycin-sensitive aminopeptidase-like	0.579	-0.788365
	A0A078IQX2	stromal processing peptidase, chloroplastic	0.556	-0.846843
DNA/RNA BINDING / TRANSCRIPTION / TRANSLATION / PROTEIN FOLDING (2)	A0A078I7C8	mediator-associated protein 2	0.555	-0.84944
	A0A078GNJ7	pre-rRNA-processing protein TSR1 homolog	0.364	-1.45799
PHOTOSYNTHESIS / PHOTORESPIRATION (2)	A0A078IN37	cytochrome b6/f complex subunit IV	0.595	-0.749038
	A0A078JGR7	Chlorophyll a-b binding protein, chloroplastic	0.547	-0.870387
PLANT DEFENSE / STRESS (3)	A0A078J1J0	NDR1/HIN1-like protein 3	0.591	-0.75877
	A0A078HV79	pathogenesis-related protein PR-4	0.52	-0.943416
	A0A078FG43	heat shock protein 90-2-like	0.487	-1.03801
CELL WALL METABOLISM / CELL WALL RELATED PROTEINS (1)	A0A078I056	expansin-like B1	0.546	-0.873027
OTHER FUNCTIONS (1)	A0A078G0Q2	11S globulin	0.4	-1.32193
UNKNOWN (2)	A0A078H7K4	unnamed protein product	0.583	-0.778432
	A0A078GKI8	unnamed protein product	0.265	-1.91594
